# Supplementary material for: Metagenomic profiling pipelines improve taxonomic classification for 16S amplicon sequencing data
Source: Sci Rep. 2023 Aug 26;13:13957. doi: 10.1038/s41598-023-40799-x (PMC10460424; doi:10.1038/s41598-023-40799-x)
Supplement: Supplementary file 1 — Supplementary Tables. [file 41598_2023_40799_MOESM1_ESM.xlsx]

## Sheet: Table S1
Source	Number of Samples	Species (relative contribution)	Type	Amplified region	Sequencing platform			Table S1: Mock community sources, composition, and sequencing information. This table shows the taxonomic profiles of all 136 mock community samples analyzed in this study. The percent (%) relative contribution of each species relates to the molar concentration of 16S gene molecules in solution for mock DNA samples, and to the relative abundance of bacterial cells in the case of cellular mock com…
Karstens et al. (2019)	5	Bacillus subtilis (12.5%)	Mock DNA	V4	Illumina MiSeq
		Enterococcus faecalis (12.5%)
		Escherichia coli (12.5%)
		Lactobacillus fermentum (12.5%)
		Listeria monocytogenes (12.5%)
		Pseudomonas aeruginosa (12.5%)
		Salmonella enteric (12.5%)
		Staphylococcus aureus (12.5%)
Kozich et al. (2013)	33	Acinetobacter baumannii (4.76%)	Mock DNA	V3-V4, V4, V4-V5 (pooled)	Illumina MiSeq v 2.0
		Actinomyces odontolyticus (4.76%)
		Bacillus cereus (4.76%)
		Bacteroides vulgatus (4.76%)
		Clostridium beijerinckii (4.76%)
		Deinococcus radiodurans (4.76%)
		Enterococcus faecalis (4.76%)
		Escherichia coli (4.76%)
		Helicobacter pylori (4.76%)
		Lactobacillus gasseri (4.76%)
		Listeria monocytogenes (4.76%)
		Nisseria meningitidis (4.76%)
		Porphyromonas gingivalis (4.76%)
		Propionibacteriuma acnes (4.76%)
		Pseudomonas aeruginosa (4.76%)
		Rhodobacter sphaeroides (4.76%)
		Staphylococcus aureus (4.76%)
		Staphylococcus epidemidis (4.76%)
		Streptococcus agalactiae (4.76%)
		Streptococcus mutans (4.76%)
		Streptococcus pneumoniae (4.76%)
Fouhy et al. (2016)	6	Acinetobacter baumannii (5%)	Mock DNA	V1-V4 (4 samples); V4-V5 (2 samples)	Illumina MiSeq (3 samples); Ion Torrent (3 samples)
		Actinomyces odontolyticus (5%)
		Bacillus cereus (5%)
		Bacteroides vulgatus (5%)
		Clostridium beijerinckii (5%)
		Deinococcus radiodurans (5%)
		Enterococcus faecalis (5%)
		Escherichia coli (5%)
		Helicobacter pylori (5%)
		Lactobacillus gasseri (5%)
Lluch et al. (2015)	3	Listeria monocytogenes (5%)		V3-V4	Illumina MiSeq
		Nisseria meningitidis (5%)
		Propionibacteriuma acnes (5%)
		Pseudomonas aeruginosa (5%)
		Rhodobacter sphaeroides (5%)
		Staphylococcus aureus (5%)
		Staphylococcus epidemidis (5%)
		Streptococcus agalactiae (5%)
		Streptococcus mutans (5%)
		Streptococcus pneumoniae (5%)
Fouhy et al. (2016)	23	Acinetobacter baumannii (5.1%)	Cells	V1-V2 (16 samples); V4-V5 (7 samples)	MiSeq (11 samples); Ion Torrent (12 samples)
		Actinomyces odontolyticus (4.4%)
		Bacillus cereus (3.2%)
		Bacteroides vulgatus (3.2%)
		Bifidobacterium adolescentis (0.5%)
		Clostridium beijerinckii (10.1%)
		Deinococcus radiodurans (5.7%)
		Enterococcus faecalis (0.1%)
		Escherichia coli (0.7%)
		Helicobacter pylori (6.3%)
		Lactobacillus gasseri (3.8%)
		Listeria monocytogenes (4.4%)
		Nisseria meningitidis (0.7%)
		Porphyromonas gingivalis (2.5%)
		Propionibacteriuma acnes (54.4%)
		Pseudomonas aeruginosa (0.8%)
		Rhodobacter sphaeroides (6.9%)
		Staphylococcus aureus (15.2%)
		Staphylococcus epidemidis (6.9%)
		Streptococcus agalactiae (3.8%)
		Streptococcus mutans (6.3%)
		Streptococcus pneumoniae (5.1%)
Lluch et al. (2015)	30	Escherichia coli (7.14%)	Mock DNA	V3-V4	Illumina MiSeq
		Bifidobacterium animalis (7.14%)
		Acinetobacter johnonii (7.14%)
		Aminobacter aminovorans (7.14%)
		Cupriavidus necator (7.14%)
		Devosia riboflavina (7.14%)
		Eubacterium barkeri (7.14%)
		Geofilum rubicundum (7.14%)
		Lactococcus lactis (7.14%)
		Paracoccus dentrificans (7.14%)
		Prosthecobacter fusiformis (7.14%)
		Ralstonia mannitolilytica (7.14%)
		Ralstonia pickettii (7.14%)
		Xanthomonas sp. Xanthomonas (7.14%)
Lluch et al. (2015)	21	Eubacterium barkeri (10-95%)	Mock DNA	V3-V4	Illumina MiSeq
		Geofilum rubicundum (5-90%)
Lluch et al. (2015)	12	Escherichia coli (0-100%)	Mock DNA	V3-V4	Illumina MiSeq
		Bifidobacterium animalis (0-100%)
		Cupriavidus necator (0-20%)
		Ralstonia mannitolilytica (0-33%)
		Ralstonia pickettii (0-100%)
Lluch et al. (2015)	3	Acinetobacter baumannii (0.2%)	Mock DNA	V3-V4	Illumina MiSeq
		Actinomyces odontolyticus (0.02%)
		Bacillus cereus (1.1%)
		Bacteroides vulgatus (0.02%)
		Clostridium beijerinckii (1.1%)
		Deinococcus radiodurans (0.02%)
		Enterococcus faecalis (0.02%)
		Escherichia coli (16.9%)
		Helicobacter pylori (0.2%)
		Lactobacillus gasseri (0.1%)
		Listeria monocytogenes (0.1%)
		Nisseria meningitidis (14.5%)
		Porphyromonas gingivalis (0.1%)
		Propionibacteriuma acnes (0.2%)
		Pseudomonas aeruginosa (4.0%)
		Rhodobacter sphaeroides (35.1%)
		Staphylococcus aureus (1.5%)
		Staphylococcus epidemidis (0.02%)
		Streptococcus agalactiae (0.8%)
		Streptococcus mutans (10.3%)
		Streptococcus pneumoniae (13.7%)

## Sheet: Table S2
Pipeline	Contrast	Mean	Difference	p-value1			Table S2: Pairwise comparisons of genus-level sensitivity. This table shows the mean sensitivities for each pipeline and the pairwise comparisons between pipelines at the genus level. 1P-values are shown after Tukey adjustments for multiple comparisons. Only significant (p < 0.05) comparisons are shown.
DADA2_Silva		0.666
	Qiime_Silva	0.796	-0.061	<0.001
	Qiime_GG	0.728	-0.153	0.033
	PS_Silva	0.819	-0.153	<0.001
	PS_GG	0.775	-0.109	<0.001
	PS_RefSeq2018	0.883	-0.217	<0.001
	PS_RefSeq2020	0.836	-0.169	<0.001
	Kraken_GG	0.726	-0.059	0.048
	Kraken_Silva	0.738	-0.071	0.005
	Kraken_Std	0.785	-0.119	<0.001
Qiime_Silva		0.796
	Qiime_GG	0.728	0.068	0.009
	PS_RefSeq2018	0.883	-0.087	<0.001
	Kraken_GG	0.726	0.07	0.006
	Mothur_Silva	0.711	0.085	<0.001
Qiime_GG		0.728
	PS_Silva	0.819	-0.252	<0.001
	PS_RefSeq2018	0.883	-0.248	<0.001
	PS_RefSeq2020	0.836	-0.201	<0.001
PS_Silva		0.819
	PS_RefSeq2018	0.883	-0.064	0.02
	Kraken_GG	0.726	0.093	<0.001
	Kraken_Silva	0.738	0.081	<0.001
	Mothur_Silva	0.711	0.108	<0.001
PS_GG		0.775
	PS_RefSeq2018	0.883	-0.108	<0.001
	PS_RefSeq2020	0.836	-0.061	0.039
	Mothur_Silva	0.711	0.064	0.021
PS_RefSeq2018		0.883
	Kraken_GG	0.726	0.157	<0.001
	Kraken_Silva	0.738	0.146	<0.001
	Kraken_Std	0.785	0.098	<0.001
	Mothur_Silva	0.711	0.172	<0.001
PS_RefSeq2020		0.836
	Kraken_GG	0.726	0.11	<0.001
	Kraken_Silva	0.738	0.098	<0.001
	Mothur_Silva	0.711	0.125	<0.001
Kraken_Std		0.785
	Kraken_GG	0.726	0.059	0.047
	Mothur_Silva	0.711	0.074	0.003

## Sheet: Table S3
Pipeline	Contrast	Mean	Difference	p-value1			Table S3: Pairwise comparisons of species-level sensitivity. This table shows the mean sensitivities for each pipeline and the pairwise comparisons between pipelines at the species level. 1P-values are shown after Tukey adjustments for multiple comparisons. Only significant (p < 0.05) comparisons are shown.
DADA2_Silva		0.239
	Qiime_GG	0.162	0.077	0.001
	PS_Silva	0.856	-0.617	<0.001
	PS_RefSeq2018	0.668	-0.429	<0.001
	PS_RefSeq2020	0.58	-0.341	<0.001
	Kraken_Std	0.649	-0.41	<0.001
Qiime_GG		0.162
	PS_Silva	0.856	-0.694	<0.001
	PS_GG	0.282	-0.12	<0.001
	PS_RefSeq2018	0.668	-0.506	<0.001
	PS_RefSeq2020	0.58	-0.419	<0.001
	Kraken_Std	0.649	-0.488	<0.001
PS_Silva		0.856
	PS_GG	0.282	0.574	<0.001
	PS_RefSeq2018	0.668	0.188	<0.001
	PS_RefSeq2020	0.58	0.276	<0.001
	Kraken_GG	0.185	0.671	<0.001
	Kraken_Std	0.649	0.207	<0.001
PS_GG		0.282
	PS_RefSeq2018	0.668	-0.386	<0.001
	PS_RefSeq2020	0.58	-0.298	<0.001
	Kraken_GG	0.185	0.097	<0.001
	Kraken_Std	0.649	-0.367	<0.001
PS_RefSeq2018		0.668
	PS_RefSeq2020	0.58	0.087	<0.001
	Kraken_GG	0.185	0.483	<0.001
PS_RefSeq2020		0.58
	Kraken_GG	0.185	0.396	<0.001
	Kraken_Std	0.649	-0.069	0.005
Kraken_GG		0.185
	Kraken_Std	0.649	-0.464	<0.001

## Sheet: Table S4
Pipeline	Contrast	Mean	Difference	p-value1			Table S4: Pairwise comparisons of Genus-level specificity. This table shows the mean specificity of reads assigned to taxa for each pipeline, and the pairwise comparisons between pipelines, at the genus level. 1P-values are shown after Tukey adjustments for multiple comparisons. Only significant (p < 0.05) comparisons are shown.
DADA2_Silva		0.747
	Qiime_Silva	0.83	-0.083	0.001
	PS_Silva	0.849	-0.103	<0.001
	PS_RefSeq2018	0.908	-0.161	<0.001
	PS_RefSeq2020	0.848	-0.101	<0.001
	Kraken_GG	0.889	-0.143	<0.001
Qiime_Silva		0.83
	Qiime_GG	0.726	0.103	<0.001
	PS_GG	0.724	0.106	<0.001
	PS_RefSeq2018	0.908	-0.078	0.003
	Kraken_Silva	0.753	0.077	0.003
	Kraken_Std	0.719	0.11	<0.001
	Mothur_Silva	0.755	0.074	0.006
Qiime_GG		0.726
	PS_Silva	0.849	-0.123	<0.001
	PS_RefSeq2018	0.908	-0.181	<0.001
	PS_RefSeq2020	0.848	-0.121	<0.001
	Kraken_GG	0.889	-0.163	<0.001
PS_Silva		0.849
	PS_GG	0.724	0.126	<0.001
	Kraken_Silva	0.753	0.097	<0.001
	Kraken_Std	0.719	0.13	<0.001
	Mothur_Silva	0.755	0.094	<0.001
PS_GG		0.724
	PS_RefSeq2018	0.908	-0.184	<0.001
	PS_RefSeq2020	0.848	-0.124	<0.001
	Kraken_GG	0.889	-0.166	<0.001
PS_RefSeq2018		0.908
	Kraken_Silva	0.753	0.155	<0.001
	Kraken_Std	0.719	0.188	<0.001
	Mothur_Silva	0.755	0.152	<0.001
PS_RefSeq2020		0.848
	Kraken_Silva	0.753	0.095	<0.001
	Kraken_Std	0.719	0.128	<0.001
	Mothur_Silva	0.755	0.092	<0.001
Kraken_GG		0.889
	Kraken_Silva	0.753	0.137	<0.001
	Kraken_Std	0.719	0.17	<0.001
	Mothur_Silva	0.755	0.134	<0.001

## Sheet: Table S5
Pipeline	Contrast	Mean	Difference	p-value1			Table S5: Pairwise comparisons of species-level specificity. This table shows the mean specificity of reads assigned to taxa for each pipeline, and the pairwise comparisons between pipelines, at the species level. 1P-values are shown after Tukey adjustments for multiple comparisons. Only significant (p < 0.05) comparisons are shown.
DADA2_Silva		0.698
	Qiime_GG	0.231	0.467	<0.001
	PS_GG	0.341	0.357	<0.001
	PS_RefSeq2018	0.863	-0.165	<0.001
	Kraken_GG	0.209	0.489	<0.001
	Kraken_Std	0.573	0.125	<0.001
Qiime_GG		0.231
	PS_Silva	0.75	-0.519	<0.001
	PS_GG	0.341	-0.11	<0.001
	PS_RefSeq2018	0.863	-0.632	<0.001
	PS_RefSeq2020	0.746	-0.515	<0.001
	Kraken_Std	0.573	-0.342	<0.001
PS_Silva		0.75
	PS_GG	0.341	0.409	<0.001
	PS_RefSeq2018	0.863	-0.113	<0.001
	Kraken_GG	0.209	0.541	<0.001
	Kraken_Std	0.573	0.177	<0.001
PS_GG		0.341
	PS_RefSeq2018	0.863	-0.522	<0.001
	PS_RefSeq2020	0.746	-0.405	<0.001
	Kraken_GG	0.209	0.132	<0.001
	Kraken_Std	0.573	-0.232	<0.001
PS_RefSeq2018		0.863
	PS_RefSeq2020	0.746	0.117	<0.001
	Kraken_GG	0.209	0.654	<0.001
	Kraken_Std	0.573	0.29	<0.001
PS_RefSeq2020		0.746
	Kraken_GG	0.209	0.537	<0.001
	Kraken_Std	0.573	0.173	<0.001
Kraken_GG		0.209
	Kraken_Std	0.573	-0.364	<0.001

## Sheet: Table S6
Pipeline	Contrast	Mean	Difference	p-value1			Table S6: Pairwise comparisons of genus-level log NRMSE error rates. This table shows the mean of the log Normalized Root Means Square Error (NRMSE) for each pipeline, and the pairwise comparisons of these values between pipelines, at the genus level. 1P-values are shown after Tukey adjustments for multiple comparisons. Only significant (p < 0.05) comparisons are shown.
DADA2_Silva		5.35
	PS_Silva	4.707	0.643	<0.001
	PS_GG	4.562	0.788	<0.001
	PS_RefSeq2018	4.924	0.426	<0.001
	PS_RefSeq2020	4.655	0.695	<0.001
	Kraken_GG	4.123	1.227	<0.001
	Kraken_Silva	3.782	1.568	<0.001
	Kraken_Std	4.022	1.328	<0.001
	Mothur_Silva	4.735	0.615	<0.001
Qiime_Silva		5.363
	PS_Silva	4.707	0.656	<0.001
	PS_GG	4.562	0.801	<0.001
	PS_RefSeq2018	4.924	0.439	<0.001
	PS_RefSeq2020	4.655	0.708	<0.001
	Kraken_GG	4.123	1.24	<0.001
	Kraken_Silva	3.782	1.581	<0.001
	Kraken_Std	4.022	1.341	<0.001
	Mothur_Silva	4.735	0.628	<0.001
Qiime_GG		5.359
	PS_Silva	4.707	0.652	<0.001
	PS_GG	4.562	0.797	<0.001
	PS_RefSeq2018	4.924	0.435	<0.001
	PS_RefSeq2020	4.655	0.704	<0.001
	Kraken_GG	4.123	1.236	<0.001
	Kraken_Silva	3.782	1.576	<0.001
	Kraken_Std	4.022	1.336	<0.001
	Mothur_Silva	4.735	0.623	<0.001
PS_Silva		4.707
	PS_GG	4.562	0.145	<0.001
	PS_RefSeq2018	4.924	-0.217	<0.001
	Kraken_GG	4.123	0.584	<0.001
	Kraken_Silva	3.782	0.925	<0.001
	Kraken_Std	4.022	0.685	<0.001
PS_GG		4.562
	PS_RefSeq2018	4.924	-0.362	<0.001
	Kraken_GG	4.123	0.439	<0.001
	Kraken_Silva	3.782	0.779	<0.001
	Kraken_Std	4.022	0.54	<0.001
	Mothur_Silva	4.735	-0.174	<0.001
PS_RefSeq2018		4.924
	PS_RefSeq2020	4.655	0.269	<0.001
	Kraken_GG	4.123	0.801	<0.001
	Kraken_Silva	3.782	1.142	<0.001
	Kraken_Std	4.022	0.902	<0.001
	Mothur_Silva	4.735	0.189	<0.001
PS_RefSeq2020		4.655
	Kraken_GG	4.123	0.532	<0.001
	Kraken_Silva	3.782	0.873	<0.001
	Kraken_Std	4.022	0.633	<0.001
Kraken_GG		4.123
	Kraken_Silva	3.782	0.341	<0.001
	Kraken_Std	4.022	0.101	0.033
	Mothur_Silva	4.735	-0.612	<0.001
Kraken_Silva		3.782
	Kraken_Std	4.022	-0.24	<0.001
	Mothur_Silva	4.735	-0.953	<0.001
Kraken_Std		4.022
	Mothur_Silva	4.735	-0.713	<0.001

## Sheet: Table S7
Pipeline	Contrast	Mean	Difference	p-value1			Table S7: Pairwise comparisons of species-level log NRMSE error rates. This table shows the mean of the log Normalized Root Means Square Error (NRMSE) for each pipeline, and the pairwise comparisons of these values between pipelines, at the species level. 1P-values are shown after Tukey adjustments for multiple comparisons. Only significant (p < 0.05) comparisons are shown.
DADA2_Silva		5.285
	PS_Silva	4.278	1.007	<0.001
	PS_GG	4.582	0.703	<0.001
	PS_RefSeq2018	4.817	0.468	<0.001
	PS_RefSeq2020	4.524	0.761	<0.001
	Kraken_GG	4.378	0.907	<0.001
	Kraken_Std	3.774	1.511	<0.001
Qiime_GG		5.296
	PS_Silva	4.278	1.019	<0.001
	PS_GG	4.582	0.714	<0.001
	PS_RefSeq2018	4.817	0.479	<0.001
	PS_RefSeq2020	4.524	0.772	<0.001
	Kraken_GG	4.378	0.918	<0.001
	Kraken_Std	3.774	1.522	<0.001
PS_Silva		4.278
	PS_GG	4.582	-0.304	<0.001
	PS_RefSeq2018	4.817	-0.54	<0.001
	PS_RefSeq2020	4.524	-0.246	<0.001
	Kraken_Std	3.774	0.504	<0.001
PS_GG		4.582
	PS_RefSeq2018	4.817	-0.235	<0.001
	Kraken_GG	4.378	0.204	<0.001
	Kraken_Std	3.774	0.808	<0.001
PS_RefSeq2018		4.817
	PS_RefSeq2020	4.524	0.293	<0.001
	Kraken_GG	4.378	0.439	<0.001
	Kraken_Std	3.774	1.043	<0.001
PS_RefSeq2020		4.524
	Kraken_GG	4.378	0.146	<0.001
	Kraken_Std	3.774	0.75	<0.001
Kraken_GG		4.378
	Kraken_Std	3.774	0.604	<0.001
